# Supplementary material for: Systematic Review on Working Mechanisms of Signaling Pathways in Fibrosis During Shockwave Therapy
Source: Int J Mol Sci. 2024 Oct 31;25(21):11729. doi: 10.3390/ijms252111729 (PMC11546838; doi:10.3390/ijms252111729)
Supplement: Supplementary file 1 [file ijms-25-11729-s001.zip]

Archive with 1 entries (1 files):
- ijms-3274917-supplementary.pdf
